# Supplementary material for: Sevoflurane Induces a Cyclophilin D-Dependent Decrease of Neural Progenitor Cells Migration
Source: Int J Mol Sci. 2023 Apr 4;24(7):6746. doi: 10.3390/ijms24076746 (PMC10095407; doi:10.3390/ijms24076746)
Supplement: Supplementary file 1 [file ijms-24-06746-s001.zip]

Archive with 1 entries (1 files):
- ijms-2293014-supplementary.pdf
